# Supplementary material for: Loss-of-function mutations in QRICH2 cause male infertility with multiple morphological abnormalities of the sperm flagella
Source: Nat Commun. 2019 Jan 25;10:433. doi: 10.1038/s41467-018-08182-x (PMC6347614; doi:10.1038/s41467-018-08182-x)
Supplement: Supplementary file 11 — Supplementary Data 2 [file 41467_2018_8182_MOESM11_ESM.xls]

## Sheet: Sheet1
Sperm parameters of asthenozoospermia subjects
Sample	Semen concentration (106/ml)	Semen volume (ml)	Progressive motility (%)
1	16.8	4	19
2	14.65	4.2	22
3	27.8	4.6	0
4	14.16	3.3	17
5	22.73	3.5	0
6	17.4	0.6	22
7	67.6	3	18
8	36.2	3	0
9	41.4	4	0
10	18.1	3	0
11	111.88	3.5	17
12	71.88	1.5	0
13	56.19	1.8	11
14	17.019	2	0
15	34.16	1.8	13
16	14.16	2.5	0
17	91	1.6	17
18	44.77	3.5	0
19	31.7	1.1	30
20	27.3	3.8	24
21	18.89	2.5	0
22	19.75	1.3	28
23	22.6	3.5	0
24	88.5	4	0
25	36.5	3.5	12
26	20.1	1.6	17
27	16.6	2.5	0
28	14.2	4.5	0
29	15.1	1.2	12
30	14	5	0
31	21.7	4	17
32	17.5	1.2	0
33	19.2	3	0
34	41.83	1.6	27
35	22.67	1.2	0
36	19.29	1.3	0
37	37.6	4	0
38	26.2	2.5	32
39	13	1.6	0
40	15.1	2.9	15
41	15.31	1.3	12
42	14.16	1.3	0
43	14.99	1.3	0
44	17.1	4.3	0
45	30.53	2.5	18
46	33.87	3	0
47	28.38	1.1	0
48	19.28	4.2	16
49	14.76	2.8	0
50	60.4	1.7	24
51	16.2	5	0
52	17.47	3	23
53	73.8	3	0
54	28.45	1.6	11
55	16.4	5.5	0
56	33.8	4	19
57	17	1.6	0
58	24	3	0
59	18	1.4	8
60	21	4.5	0
61	17	1.5	0
62	20	5	23
63	18	1.5	0
64	37	3.3	6
65	20	2.6	0
66	20	2.5	19
67	42	5.2	0
68	17	2	12
69	17	3	0
70	53	5	23
71	29	4.5	0
72	23	1	0
73	91	2.3	0
74	18	2.4	15
75	40	3.2	30
76	16	1.2	0
77	26	2	9
78	21	7	0
79	33	4	0
80	93	3	8
81	28	2	0
82	15	2.1	7
83	16	5	0
84	60	2	0
85	48	3	11
86	21	1.4	0
87	18	2.6	0
88	54	4.6	8
89	43	5	14
90	27	2	0
91	47	1.3	5
92	22	6	0
93	25	3	0
94	20	3.5	32
95	18	5.5	0
96	33	1.5	11
97	7	2.1	0
98	24	4	30
99	25	1	0
100	19	2	29
101	22	1.8	0
102	31	4	10
103	54	6	1
104	33	1.8	0
105	43	1.3	23
106	19	3	0
107	15	5	9
108	62	3.8	0
109	43	3.8	10
110	29	1.3	0
111	25	3	0
112	11	1.6	30
113	54	1.4	24
114	23	3	0
115	15	3.6	23
116	18	3	25
117	22	5	3
118	26	1.2	0
119	37	3.5	13
120	45	1.4	7
121	21	2	0
122	61	3.5	9
123	22	3.5	0
124	43	5	18
125	14	2.2	0
126	17	6	11
127	29	2.5	27
128	21	1.2	0
129	37	1.3	24
130	28	2	13
131	32	3	0
132	9	1.6	0
133	19	4	0
134	16	1.2	23
135	23	4.2	0
136	64	1.7	30
137	27	2.5	0
138	55	1.3	1
139	63	2	21
140	36	4.6	0
141	34	4.6	28
142	70	1.8	0
143	32	3.5	0
144	21	1.8	30
145	25	1.8	19
146	28	5	28
147	60	3	12
148	69	1.5	12
149	16	4	27
150	15	2.1	17
